# Supplementary material for: A cross-sectional study on the first-in-human trials of anticancer drugs in Japan and the United States and the probability of approval
Source: Int J Clin Oncol. 2025 Aug 6;30(10):1946–52. doi: 10.1007/s10147-025-02849-4 (PMC12474682; doi:10.1007/s10147-025-02849-4)
Supplement: Supplementary file 1 — Supplementary file1 (XLSX 11 KB) [file 10147_2025_2849_MOESM1_ESM.xlsx]

## Sheet: Sheet1
Supplemental Table 1 Characteristics of oncology drugs receiving FDA or PMDA approval
		Japan		the US		P-value
		N	％	N	%
Total number		6	100	27	100	-
Mechanism of action	Cytotoxic drug	0	0	0	0	0.5
	Molecularly-targeted drug	3	50	14	51.9
	Antibody preparation	1	16.7	9	33.3
	Antibody drug conjugate	2	33.3	4	14.8
	Immunotherapy	0	0	0	0
	Hormonal drug	0	0	0	0
	Others	0	0	0	0
Cancer type	Solid cancer	6	100	21	77.8	0.44
	Hematologic cancer	0	0	4	14.8
	Solid cancer and Hematologic cancer	0	0	2	7.4
Sponsor	Top 20 company	2	33.3	15	55.6	0.32
	Other company	4	66.7	12	44.4
	Investigator/government	0	0	0	0
Number of patient	-50	0	0	2	7.4	0.81
	51-100	1	16.7	2	7.4
	101-200	1	16.7	6	22.2
	201-300	1	16.7	7	25.9
	301-400	0	0	2	7.4
	401-500	0	0	0	0
	501-	3	50	8	29.6
